# Supplementary material for: Resveratrol Inhibits Pseudorabies Virus Replication by Targeting IE180 Protein
Source: Front Microbiol. 2022 Jun 2;13:891978. doi: 10.3389/fmicb.2022.891978 (PMC9203040; doi:10.3389/fmicb.2022.891978)
Supplement: Supplementary file 2 [file Data_Sheet_2.ZIP]

Archive with 9 entries (8 files):
- Raw Data/
- Raw Data/Figure 1 (data sheet).pdf
- Raw Data/Figure 2 (data sheet and images blot).zip
- Raw Data/Figure 3A.zip
- Raw Data/Figure 3B (data sheet).pdf
- Raw Data/Figure 4 (data sheet).pdf
- Raw Data/Figure 5 (data sheet).pdf
- Raw Data/Figure 7 (data sheet).pdf
- Raw Data/Figure 8 (data sheet).pdf
